# Supplementary material for: Weakly ionized gold nanoparticles amplify immunoassays for ultrasensitive point-of-care sensors
Source: Sci Adv. 2024 Jul 10;10(28):eadn5698. doi: 10.1126/sciadv.adn5698 (PMC11235179; doi:10.1126/sciadv.adn5698)
Supplement: Supplementary file 2 — Movies S1 and S2 [file sciadv.adn5698_movies_s1_and_s2.zip]

Archive with 2 entries (2 files):
- adn5698_movie_s1.mp4
- adn5698_movie_s2.mp4
